# Supplementary material for: Differences in lateral gene transfer in hypersaline versus thermal environments
Source: BMC Evol Biol. 2011 Jul 8;11:199. doi: 10.1186/1471-2148-11-199 (PMC3236060; doi:10.1186/1471-2148-11-199)
Supplement: Additional file 2 — Table of intra-environmental LGT proportions. Table providing the proportion of LGT events originating from a donor inhabiting a similar environment for a spectrum of BLAST cutoff percentages. [file 1471-2148-11-199-S2.XLSX]

## Sheet: Sheet1
	0.9	0.8	0.75	0.7	0.6	0.5
Halobacteria	10.5	10.4	10.6	10.7	10.7	10.9
Thermoprotei	69.6	67.8	67.9	68.3	68.1	68.3
