# Supplementary material for: Differences in lateral gene transfer in hypersaline versus thermal environments
Source: BMC Evol Biol. 2011 Jul 8;11:199. doi: 10.1186/1471-2148-11-199 (PMC3236060; doi:10.1186/1471-2148-11-199)
Supplement: Additional file 3 — Fosmid LGT genes. Table showing the 22 LGT events identified within environmental fosmid clones of the Dead Sea. [file 1471-2148-11-199-S3.XLSX]

## Sheet: SI1PNAS
Closest Species	Halophilicity	BLAST Score of Best Hit	GI of Best Hit	Sequence Within Fosmid
Azoarcus sp.	no	637	56476760	ACCGTCGATGTGGACATCGGCGGCACCTTCACCGACTGCTTCGCCCGCCACGGCGACGCGCTGGCGACCGGCAAGGCCGAGACGACCGAACACGACCTCTCGGTGGGCTTTCTCAACGCCGTCGAGCGGGCGGCGGCGGACCTCGGCCTCGACCGGAACGAGTTACTCGGGAACGCCGAGACGGTGCGCTACTCTACTACCGTTGCCCTCAACGACCTCATCGAGCGCGAGGGGACCCAGCTGGGCCTGCTCGTTACCGAGGGCTGGGAGGAGGAGGTCCGCATCGGCCGCGGGAGCCAGTGGTCCGACGGGCTCTCGGTGCAGGAGAAGCGCGACGTCGCGCGCGCGGAGAAGCCCGACCCGCTCGTCCCGCCCGCGCTGACCGCGCCGGTCAAAGAG…
Thermomicrobium roseum	no	395	221633818	CCGCGTGTAATCGACTGTCGATATTCCCTCGGAGCGAATCACTTCCGTCGTCGCCGGTTCGGTCTTCGAGATCGGATCGCCGTCGCGGAGCACGAGCGTCCGCGGCGCCTGCGTCCGCAGCGCGTTGAACCCGTCGGGCGCGTCGAACACGACCAAGGACCCCTCGTTGCCCTCGTCGAGCCCGTACTCTGTCGCCCCGAAGACGGCCGCGTTGGCATCGGTCAGCATCTCCCAGAGGACGGATACGTCGCCGTGGCCAGCCATATGAGCGTAGTGGGCCAGGATGAACGCCGCGTCGAGTGGGTCGGCGACGCCGTAGTGGTACCAGGGATCGAGCACGGAGTCGTGGCCGAGGCCCACTGTCACGCCCGCCTCCCGAAGTTCGTCGATGCGGGTGTG…
Rubrobacter xylanophilus DSM	no	375	108803077	TATTACCTCCGTCGTCGCGGGCTCGGTCCGCGCGATCGGGTCGCCGTCGCGGACGACGAGCGTCCGCGGCGCCTGCCGCCGGAGCGCGTTGAACCCGTCGGGCGCATCGAAGACGACGAGCGACCCTTCGTTCCCTTCTTCGAGGCCGTACTCCGCCGCCCCGAAGACGGCCGCGTTGGCGTCGGTCAGCATCTCCCAGAGGACCGATACGTCGCCACGGCCCGCCATATGGGCGTAGTGGGCCAGGACGAACGCGGCGTCCAGCGGGTCGGCGACGCCGTAATGGTACCACGGGTCGAGCACGGAGTCGTGGCCGAGGCCGACGGTCACGCCCGCCTCGCGGAGTTCGTCGATACGGGTGTGACCGCGGCGGCGCGGGTAGTCGTCGTAGGCCCCCTG…
Haliangium ochraceum	yes	365	262198659	GACGTGCCGATCCGCGTCCGGGGAGTCGACGGTCTTGTCGACCGCGTAGCCCACGTAGGTGCAGTCCTCGCGTGTGAATTCCACGACGGAGTACCCCCAGTGGTGGCTGTCGAAGAACTCGATGTGCGGATTCATGCCGGTGACGAGCCTGGTGAGCAAGGGACCCGTGATTCGGCCACGCCAGCCGCGGGTGAGGTGCAGGGCCTCGGCGACGTTGAGCGACGTGATGGCGGGCGTCATGAACTCGACGCCGATGCGGTCCCCCTGCGCGACGCCCTCGCCGCCCGAGACGCGACCGGGATAGGACGTCTGCTGGTACCCGGCGACGTAGCAATGCATGTCGCCGGTGAGGGTCACGAAGTTGTCGACGTCTGCCGCGCCGATCGCTTCCGTGATCTG…
Ralstonia pickettii 12D	no	335	241661738	CCTGTTCTCGTTCCTATAGTAGTCCTCGTGGCGGGAGGCCAGCGCCCGCTTGCGTATCTTCCCCGTCGCGGTGTGAGGGAGGTCCTCGACGACGACTACCTCCTTTGGGGTCTCGAATCCGGCCAGACGCTCGCTGGCGTGGGCCCGGACAGCCTCCGGATCGAGGTCGCCGCCGGCGTCGCCCGCCGGGACCACGAACGCCGTCACCGCCTCGCCCCACTCGGAGTGTGGGAGGCCGACGACCGCGGCCTCGCCCACGTCGGGGTGGTCGCCGACGACGTTCTCGACCTTCGTCGAGGAGACGTTCTCGCCGCCGGTCTTGACGAGGTCCTTCTTGCGGTCGACGAAGCGGATCTGGCCGTCCTCGTCGACGACGCCCACGTCGCCCGACCGGTGCCA…
Desulfitobacterium hafniense Y51	no	319	89892989	GCGGTATTTGGGCAGGATGCGCTCGGGGTCGTCGAGCGCGTCGCGGCGGAACGGCTCCAGCAGCTCGGTGCCGTCCTGCATGATTTCGATGACCgACGGGGTGTCGGTTGCCAGCATCTCCTCGATGgCGGGCTGGATCTCGTCGGGATCCTCGACACGGATGCCGTGGGCACCcATGTCGCGGGCGATCTCCGCGAAGTTGGGGTTCTCCGGGAGGTCCgTACCGACGAAGCGCTCCTGGTAGAACCAGTACTGGTTCTGCTTCTCGGCGCCCCAcTCCATGTTGTTGAAGACGACGGCGTTGGCGTTGATGTCCTCGCGAACGGCCGTCATGACCTCGTTCAGGGATTGCATGCCCCAGGCGCCGTCGCCGACGAAGGCGACCGATTCGGCCTCGGG…
Burkholderia multivorans ATCC 17616	no	301	189353841	GGAAAGACCCCGTGAACCTTTACTATAGCTTGACACTGAACATTGAGCCTTGATGTGTAGGATAGGTGGGAGGCTTTGAAGTGTGGACGCCAGTCTGCATGGAGCCGACCTTGAAATACCACCCTTTAATGTTTGATGTTCTAACGTtGACCCGTAaTCCGGGTTGCGGACAGTGTCTGGTGGGTAGTTTGACTGGGGCGGTCTCCTCCTAAAGAGTAACGGAGGAGCACGAAGGTTGGCTAATCCTGGTCGGACATCAGGAGGTTAGTGCAATGGCATAAGCCAGCTTGACTGCGAGCGTGACGGCGCGAGCAGGTGCGAAAGCAGGTCATAGTGATCCGGTGGTTCTGAATGGAAGGGCCATCGCTCAACGGATAAAAGGTACTCCGGGGATAACAG…
Pseudomonas fluorescens	no	267	77460000	CCGGGCGACGAACGGAAAGGTCTCACAAGCATCTCCGCCGTCCTGCTCGGGTTCGTGTTCTTCGCGGGCACGCTCTGGGCCGGCGCGGAGGTCGGCGCAGCGATGGGCTTCGGGCCGATGCTGACGGCGATGGCGTTCGGCTACACCATCCTGGGCGTCTACGTCGCGACGCTGTGTGGTATCGCCGCGAAGGCCGGACTGACGACGGTGCTTCTGGCCCGGTACAGCTTCGGTCGGTGGGGCGCGAAGTTCGCCGATCTGATGCTCGGCGGCACGCAGGTCGGCTGGTTCGGAGTCACCATCCCGCTGGTCGCGATTCCGACGGCGACGTTCTTCGGCCTCAAAACGCCGACGTTTACGGGCGCGCTGATTCTGCTCTGGGGCGTACTCCACCTCGCG…
Thermobaculum terrenum ATCC BAA-798	no	258	269839071	CTCGTCGTCGGgCCCGCCcTCGACGGTCGCGTCGGGgAGgCGTCCGACGGAGACGACGACGCCCCCGTCcTCGACGAGGgCCGCGGCCCGCTCGAGGACCGTTCGGCGGACCGTCGTCGTCGGGCCGAGACAGAACACTGGGGTGTCGCCGCCGCCGACGGCGAGACGGCCGTCGGAGACGCCGCCGTCCGCGAGCGTCTCGTGGTCGACGAAGAGGAGGTCCCCGACCTCGCGGTACAGCGACTCGGAGATTTCCCGCGTTCGCTCGTCGACGGTCTCGGCCGCGTCTTCGAGTTCGACGCGGTAGCGCGCCCCGGGACCGGGCTTCGGATCGGCGTCGCTCGCGAGGCGCGCACCCTGGATGGAGGCGATGGGGTAGTGCATCGCCACGTCGAAGAC…
Methanosarcina mazei	no	239	21226751	GTGAAGATCGTTTACGCGGCGCCGGGCTATCCCCCGAGCACCGGTGGCGTGGAGACGCACCTCCGAGAGGTGGCCACGCGGCTGGTCGACCGCGGCCACACGGTGACGGTCGTCACTGGCGACGCGGGATTCGTCGACGCGCCACGACGCGAGCGACGCGATGGCGTCCGGGTGGTGCGGTGTCGAGGCTTCGCGCCGAACGACGCCTTCCACCTCGCGCCGGGCGTGGCGCGGGCCCTCCGGGGAGTCGACGCTGACGTCGTCCACGCGCACAACTACCACGCGCTCGTCCTCCCGTTTGCGGCACTCGGGGCCGGCGATCGACCACTCGTCGTGACGCCGCACTACCACGGTGGGTCGGCTTCGTCTGTGCGTGACCGACTGCTCTCGCTGTACCGG…
Geobacter sp. M21	no	238	253700569	CACCGGACGGGcGTACCCCTGTAGGACGGGACCGAGCGCCTTCGCCCCGGCGAGACGCTCGGTGAGTTTGTAGGCGATGTTGCCCGCGTCCAGGTCGGGGAAGATCAGGATGTTCGCGTCGCCAGTGACGCGCCGGTCCGTGGGCACCTTGCGCCGCGCCACCTCCGGCACCAGCGCCACGTCGGCCTGTACCTCGCCGTCGACCACGCCGGAGTCGATACGGTCGGCCGCGAGGTCGGTCGCCGTCGCCACCTTCTCGCTGTCGGGATGTTCGGCGCTCCCGCGCGTCGAAAAGGAGAGCATGGCCATCCGGGGTGTCCAGTCGAGCAGGGTcTCCGCGGAATCGGCCGTCGAGACGGCGATGTCCGCCAGGCGCTCGGCgTCGGGGTTGATGTTcAC…
Rhodococcus erythropolis	no	231	226308790	CTTCGGCACGCTCAGCCGCCAGCACAGCAGGAAATCCGCGATGATCACGCCGCCGAGCGGCGGCACGTACTGGCCGAGCGTCGACAGCCACGGgATGAGCAGGCTGTCGGCGCCGACGAGGGCGAGGACGATCCCGATCGTCCcGCCCGCGAGGATGAACGGTCGCTTGCGGTCGAACTCGAAGGCCTCGCTGCCCGCGACGCCGAAGGCGTAGGCGGCGTTGTCGTTGGTCGTCCAGATGTTGAGGATCAAAGCGATCAGCCCGATCGCCGCCAGTCCCTGCGCCGCGAGCACCTCGTAGAGGTCGCCCGCGGGCGTGACGTCGTACACCGCCCCGCCGACGGCGCCCGACAGGAAGAGGAAGCCGTTGCCGACGAGGAAGGCGATCAGCCCGGCCCA…
Methanothermobacter thermautotrophicus str. Delta H	no	206	15679216	CAGTCCcGACCCCTTGGGgCcgCCGAaCGGgAGtATCGTCCCCtCcAGAGCGGCCgCcGGGTCgcGCGTCGgCGCGCCcTCGgCGTCGAGTGCCACGCCcTCcGGCAGCGTTtCGCCTTTCtCCTTGCGGTGgAGCACcTCCCcgcGGGAGATGGCCGAGGTCGACaTGTCGAGGTTgAACGgCGGgTCTGTCGGGAGTCCGATGGCGATGGGGTTGGTCCcGAGGACCGGTTCGGCGCCGCCGTACGGCGGcATAGCcGGcTCCGtGttGgTCATCGCGATGGCGACGTAGCCCTcGCGCCGGGCcTGGTcGGTGTAGTAGCCCAGCATCCCcAGGTGgTTCGAGTCGTGGACGCCGACGGCGCCGACGCCGTGCTCGTCGGCACGCGCAATCGCCTC…
Cyanothece sp. PCC 7822	no	178	307155289	CGGCGGGACCGCGTTGCCGACGACTTTCAACTGCGTGCTCTTCGGCCCCTGGAAGACGTAGTCGTCGGGGAACGACTGGAGGATCGCGCACTCTCTCACCGTTCCGACGCGGTCGGCCTCGGGGTGAATGAACGGCGCGTTGTGGTTCTCCTTGATCGTGATCGCGGGTTCATCCCACCGGAGCCGTCGCCAGCTGTCGCCGTAGCTCTCGTACAAGCTTTCGCCGGGCTCGACCGCGGCGATGCGTTCGACCATCTCCGCGGAGTGGTCGGTGGTCTCGTGGTTCGGAAGGCTCTCGACGTCGCGGCCGGAGAGGGCCTCCGCGACGGTCACGTACGGCTGGAGCCGATCCCCGGTCAGCGTGGTCTGTTCGGCGGGGCCGTGTGTTCGGTCGGGGTA…
Chromohalobacter salexigens DSM 3043	yes	174	92115006	TACACGATACAGTCCGACGAGCCGGTCTCGGACGGCGTGAAACGCATCGTCCGCGGGAAAGTCGAGACCGGAATCGACCACGTCGAGGGAGAGATAGACCCCCACGAGACGGTCCACGAGGTCCGCAAGCGGTGCAAGGAGGTGCGGGCCGCGCTCCGCCTCGTGCGGACCGTCCTCCCGACGTACAGCACGGAGAACGCCCACTACCGCGACGCGGCGCGGCGGGTCTCGGAGATACGGGACGCACAGGCGCTGGTCGAGACGTTCGACGAACACGTCGCGCCCGCCGTGGAGGCCCGAGACGCGACGGACGAGGACGCGCTGGCCGAGGTGCGAGCGACGCTTCTCGACCGGCGCGACCGACTGGCCGCCGAGCAGGACCTCGACGGGCGGCTGGCG…
Cronobacter turicensis z3032	no	153	260596449	GGCgTCTGCCCCATCGTGGCgACGCcGTTCACGCCGAGCGGCGAcGTCGACTACGAGAGCCTGGAGACGcAGGTCGAaGCCcTcGCCgAGGGCGGCTGCcACGGCGCCATCcTCTTTGGCTTCGCCGGCGAGTTCTaCAAGCTCACCGAGGAGGAGCAGGGACGCATCGTCGCGCGCGCGGTCGCGGCCGTCGAGGACCACGACCACGACCTCGCGCTGTCGGTCTCCGTCACGGCCCACGCCACCGACGTCGCCGTGGACCGCGCCCGCGCCGCGGAGAGCGTCGGCGCCGACGGCCTGATGGTCCTGCCGCCGTTCGTCATGGACCCGGACGCCGACGACGTCCGGACCCATATCGAGTCAGTTGCGTCGGCCGTCTCGCTGCCGGTGATGGTGCAG…
Geobacter uraniireducens Rf4	no	145	148262178	GGTCACGAACTCCAGAGCGAGATCCGCGACCCGGTCGGGCGCCTCAAGGTGGACGAAGtGaCCCACGCCGtCGAGTAGTtCcAGTtgCCATGgACCGGCGAAAGCGTCGCCGGCGTCCCGGTAGAGCCGTGTCCCGATACAGCCGTCGTCCGCGCCGCCGACAACGAGGGTCGGCACCTCGATGGgCGTCGACGCGAGGTGGGCCTGATCGTCGGCCGCCGACACCAGCCACGGGACgTGGTTGGCCCGGAAGCGGTCCcGGTAGTAGGCGAGCGCCGCCTCGACGGTCCCcTCCTGCCGGAACGTCTCCTTCACGTCGGCCAGCCGGCCCTCGGGCGGCTCCCAGCCGGGACTCCAGTCGCGCCAGAGCCACTCCACGAGCGCGAAGTCGGCCGCCCG…
Chloroflexus sp. Y-400-fl	no	107	222523386	CAACGCACCAGAGCTATAGCCTAAAGTAGATTGGATATACGCAACGGGGCTCAAAAGAAGAAATGGAATTGAAAGAATTGCAGTTGGAGCAGCAGCAAGAAGGAAGTACCGAATACGAGATCGGGTATTTGATAAATAACCAAGAAGGAGTAGTCCCATAAAGATTGGAGTTGGTTTTAGAGCGATTCCAAGGCCCAGAACAACAGCAGAAAGGTCATCTCGACCTAATAGAACAAACCCGATTGATAAAATAAGAGCCAAGATCGGCAGACTATCAAACTGACCGTGTCCCCCAACAACAGCTATAGCTGCCGGATtAAATGTATGAAACGCAGCACCTTGTAAAGGCGACAAGTCTGATTCGGATAGATTTTGTTTGATTAACTGATAAATCACTAC…
Pyrococcus horikoshii OT3	no	99.8	33359265	GGAACGTCGGGAATTGAAACATCTCAGTACCGACAGGAAAAGAAAGCGAACGCGATGGCGTTAGTAACGGCGAGTGAACGCGTCACAGCCCAAACCGAAGCCCGCGAGGCAGCAGCCTCGCTGGGCAATGTGGTGTTCGGGCTGACGATCACTCCCGGAACATCCGTACGAAGTCTCCTGAAACGGAGCGCGAGACAGGGTGACAGCCCCGTAATACGGATTAGTATGGGACGAGTCAGTACCAGAGTAGCGGGGGTTGGATATCCCTCGTGACTAGCTCAGGCATCGACTGAGAAGGCTAAACACTCCTCGAGACCGATAGCGAACAAGTAGCGTGAGCGAACGCTGAAAAGCATCCCGCAAAGGGAAGTGCAATAGGGCTTGAAATCAGGTGGCGAT…
Pyrococcus horikoshii OT3	no	78.6	33359265	AGTCCCCTGGAATGGGGCGCGAAACAGGGTGACAGCCCCGTAGGGACGACAAGTACGACGTGAGCCGGTTCCAGAGTAGCGGGGGTTGGAAATCCCTCGTGAAGACGGCAGGCATCGACTGCCAAGGCTAAACACTCCCCGAGACCGATAGCGAACAAGTAGCGTGAGCGAACGCTGCAAAGCACCCTCAGAAGG
Heliobacterium modesticaldum Ice1	no	69.7	167630419	ACGGTAGGTCAGTATGCCCCGAATGAGCTGGGCAACACGCGGGCTACAATGGCCGAGACAGTGGGACGCGACGCCGAGAGGCGAAGCTAATCTCCTAAACTCGGTCGTAGTTCGGATTGCGGGCTGAAACCCGCCCGCATGAAGCTGGATTCGGTAGTAATCGCGTGTCAGCAGCGCGCGGTGAATACGTCCCTGCTCCTTGCACACACCGCCCGTCAAATCACCCGAGTGGGGTCCGGATGAGGCCGTCATGCGACGGTCGAATCTGGGCTCCGCAAGGGGGATTAAGTCGTAACAAGG
Methanoculleus marisnigri JR1	no	65.1	126178014	GCACACCGCGTCGACCGCCGGGgTCTGAAGTGGGAGGGCATCGTGTTGGTGCTGAGCGGTCTCTTCGGGTCAGCCGGCATCGGCTACGTCGCGAACGGCATGGTGAAAGCGGCGTCGGGCGAGGCCGCGATGCTCAAGATGAACCTCATCGGCCAGGGGATCAAGCCGATTCTCGTCATCCTGGGCTTCTGGGTGGTCTACACGGTCCTCTCGCACTTCCTGGCCAACTACATGGGCACGCGGGGCCCGATGAGCCGGCTGCTCCGGGCGTCGGCATGGTCGTTCGTCCCGTGGGGCATCTGGAACATCATCCGCTCGGCCACGCTGGTGTGGGTGTTCCGGAACGCCGACTTCCCGGAGGACGCGCCGCCTCTCGAGACCAGCGAAGAGGTCGCCTGG…
